# Supplementary material for: Does Supplementary Information Add Value to Functional Food? Evidence from a Choice Experiment in China
Source: Nutrients. 2022 Oct 21;14(20):4424. doi: 10.3390/nu14204424 (PMC9606922; doi:10.3390/nu14204424)
Supplement: Supplementary file 1 [file nutrients-14-04424-s001.zip]

Archive with 2 entries (2 files):
- Supplementary-Table S1.pdf
- Supplementary-Figure S1.pdf
